# Supplementary material for: Blubber transcriptome responses to repeated ACTH administration in a marine mammal
Source: Sci Rep. 2019 Feb 25;9:2718. doi: 10.1038/s41598-019-39089-2 (PMC6390094; doi:10.1038/s41598-019-39089-2)
Supplement: Supplementary file 1 — Dataset 1 [file 41598_2019_39089_MOESM1_ESM.xlsx]

## Sheet: Sheet1
Transcript ID	UniProt ID	UniProt Accession	NCBI Seq ID	Gene name	Gene Symbol	Function	log2FoldChange	pvalue	padj	seal4_day1_preACTH	seal6_day1_preACTH	seal7_day1_preACTH	seal2_day1_4h-postACTH	seal4_day1_4h-postACTH	seal6_day1_4h-postACTH	seal7_day1_4h-postACTH
TRINITY_DN549051_c2_g7	B8Q0B2	POPD1_PIG		Blood vessel epicardial substance (Sus scrofa- Pig)	BVES	cell adhesion	5.29211	6.5e-06	0.00675276	0.359	0.03	0.072	2.704	1.07	0.595	18.76
TRINITY_DN588644_c1_g1			XP_007538899.1	PREDICTED: growth/differentiation factor 3 [Erinaceus europaeus]	GDF3	adipose development and homeostasis	4.91627	1.83e-16	1.75e-12	0.591	0.378	0.309	9.494	7.611	13.17	17.776
TRINITY_DN540287_c6_g4			JX512458.1	Homo sapiens protein kinase C, epsilon (PRKCE) gene, complete cds	PRKCE	cell-matrix adhesion	4.46227	7.99e-08	0.000154438	0.422	0.328	0	3.907	3.672	5.399	7.629
TRINITY_DN587589_c2_g2	Q9XT11	FKBP5_AOTNA		Peptidyl-prolyl cis-trans isomerase FKBP5	FKBP5	HSP90 chaperone cycle for steroid hormone receptors	4.20584	6.61e-07	0.000976456	0.306	0.02	0.041	1.889	1.79	3.059	1.916
TRINITY_DN550063_c9_g1			XM_021694324.1	PREDICTED: Neomonachus schauinslandi annexin A1 (ANXA1), mRNA	ANXA1	glucocorticoid-mediated down-regulation of the inflammatory response	3.97775	1.58e-06	0.00196334	0.349	0.02	0.247	0.825	4.022	2.689	3.135
TRINITY_DN565123_c4_g3			XP_012420429.1	PREDICTED: nascent polypeptide-associated complex subunit alpha, muscle-specific form-like [Odobenus rosmarus divergens]	NACA	prevents inappropriate protein targeting to ER	3.89237	2.31e-17	2.63e-13	1.046	0.916	0.278	6.81	5.389	9.937	7.307
TRINITY_DN577014_c6_g1			XM_021684669.1	PREDICTED: Neomonachus schauinslandi FK506 binding protein 5 (FKBP5), transcript variant X5, mRNA	FKBP5	HSP90 chaperone cycle for steroid hormone receptors	3.67201	7.17e-14	5.01e-10	0.401	0.697	0.299	4.672	8.053	10.029	3.884
TRINITY_DN545415_c6_g9			NG_012645.2	Homo sapiens FK506 binding protein 5 (FKBP5)	FKBP5	HSP90 chaperone cycle for steroid hormone receptors	3.50771	6.78e-18	8.81e-14	0.422	0.577	0.957	8.311	5.328	8.838	6.079
TRINITY_DN557562_c7_g9			XP_022279599.1	centrosomal protein of 131 kDa [Canis lupus familiaris]	CEP131	centrosome duplication, cilia/flagella formation	3.38028	2.46e-05	0.0185758	0.349	0.985	0.134	1.034	3.98	4.034	6.671
TRINITY_DN592464_c4_g1			NG_053148.1	Homo sapiens calmodulin binding transcription activator 1 (CAMTA1), RefSeqGene on chromosome 1	CAMTA1	transcription; associated with obesity and insulin resistance	3.34963	1.89e-05	0.0153442	0.665	0.08	0.401	2.326	3.158	2.7	5.792
TRINITY_DN549551_c4_g1			NG_012645.2	Homo sapiens FK506 binding protein 5 (FKBP5), RefSeqGene on chromosome 6	FKBP5	HSP90 chaperone cycle for steroid hormone receptors	3.31669	1.71e-11	7.39e-08	0.359	0.129	0.401	1.839	3.168	3.346	2.953
TRINITY_DN585354_c4_g5	O94907	DKK1_HUMAN		Dickkopf-related protein 1 precursor	DKK1	adipogenesis	3.30314	3.26e-14	2.57e-10	1.415	1.165	0.793	14.226	3.764	11.589	9.772
TRINITY_DN572627_c4_g2			XM_021695579.1	PREDICTED: Neomonachus schauinslandi HECT domain E3 ubiquitin protein ligase 1 (HECTD1), mRNA	HECTD1	protein ubiquitination	3.29551	2.1e-11	8.87e-08	1.32	0.866	0.216	5.08	7.045	7.463	2.256
TRINITY_DN557907_c3_g2			NG_012140.2	Homo sapiens zinc finger and BTB domain containing 16 (ZBTB16), RefSeqGene on chromosome 11	ZBTB16	adipocyte energetics, transcriptional factor	3.19764	1.42e-09	3.79e-06	0.528	0.279	0.36	3.43	2.057	3.911	4.015
TRINITY_DN551793_c8_g4			NG_012140.2	Homo sapiens zinc finger and BTB domain containing 16 (ZBTB16), RefSeqGene on chromosome 11	ZBTB16	adipocyte energetics, transcriptional factor	3.07789	4.45e-11	1.72e-07	0.38	0.319	0.463	1.292	2.232	2.279	2.996
TRINITY_DN545730_c3_g1			XM_021689096.1	PREDICTED: Neomonachus schauinslandi WAP four-disulfide core domain 5 (WFDC5), mRNA	WFDC5	protease inhibition	3.0766	1.2e-06	0.00157511	1.162	0.657	1.359	3.768	4.351	4.927	13.909
TRINITY_DN540147_c10_g1			NG_012645.2	Homo sapiens FK506 binding protein 5 (FKBP5), RefSeqGene on chromosome 6	FKBP5	HSP90 chaperone cycle for steroid hormone receptors	3.07036	1.55e-06	0.00194278	0.084	6.898	0.679	1.75	5.513	6.251	3.318
TRINITY_DN573169_c2_g2			NG_012140.2	Homo sapiens zinc finger and BTB domain containing 16 (ZBTB16), RefSeqGene on chromosome 11	ZBTB16	adipocyte energetics, transcriptional factor	3.06951	3.71e-09	9.36e-06	0.148	0.338	0.504	1.65	1.779	3.572	3.423
TRINITY_DN583910_c5_g1			NG_012140.2	Homo sapiens zinc finger and BTB domain containing 16 (ZBTB16), RefSeqGene on chromosome 11	ZBTB16	adipocyte energetics, transcriptional factor	3.00039	2.38e-09	6.17e-06	1.637	2.936	3.212	12.387	18.133	20.766	16.687
TRINITY_DN551372_c6_g2			NG_012645.2	Homo sapiens FK506 binding protein 5 (FKBP5), RefSeqGene on chromosome 6	FKBP5	HSP90 chaperone cycle for steroid hormone receptors	2.95468	7.91e-12	3.6e-08	1.51	1.194	1.554	2.048	3.127	4.352	1.873
TRINITY_DN540196_c2_g3			NG_012140.2	Homo sapiens zinc finger and BTB domain containing 16 (ZBTB16), RefSeqGene on chromosome 11	ZBTB16	adipocyte energetics, transcriptional factor	2.81632	6.6e-14	4.79e-10	2.588	4.579	3.51	11.91	12.353	23.199	14.667
TRINITY_DN539852_c0_g1			XM_021678126.1	PREDICTED: Neomonachus schauinslandi acyl-CoA dehydrogenase, C-4 to C-12 straight chain (ACADM), mRNA	ACADM	intitiate beta oxidation	2.74805	4.84e-05	0.0310114	0.169	0.199	0.154	0.785	0.874	1.704	1.167
TRINITY_DN588583_c2_g2			XP_022348945.1	NAD kinase 2, mitochondrial isoform X3 [Enhydra lutris kenyoni]	NADK2	phosphorylation of NAD	2.73695	8.75e-10	2.65e-06	1.236	1.662	3.15	5.517	6.757	7.145	9.328
TRINITY_DN566288_c6_g1	Q13887	KLF5_HUMAN		Krueppel-like factor 5	KLF5	adipogenesis	2.71967	3.07e-11	1.24e-07	1.975	2.16	2.337	5	7.231	11.261	13.953
TRINITY_DN564296_c5_g3			XM_021687272.1	Neomonachus schauinslandi retinol dehydrogenase 16 (all-trans) (RDH16), transcript variant X2, mRNA	RDH16	regulated by insulin	2.69432	7.86e-14	5.14e-10	1.257	0.488	1.102	5.498	4.248	6.19	2.622
TRINITY_DN544875_c6_g1	Q8WYQ3	CHC10_HUMAN		Coiled-coil-helix-coiled-coil-helix-domain-containing protein 10, mitochondrial	CHCHD10	ROS protection	2.69162	5.25e-05	0.0328053	1.954	3.245	2.965	4.086	12.27	6.364	32.051
TRINITY_DN592323_c1_g1	Q0VC16	TGO1_BOVIN		Transport and Golgi organization protein 1 homolog precursor	MIA3	collagen transport	2.64408	3.59e-05	0.024831	1.31	1.364	1.102	13.56	2.273	2.997	6.123
TRINITY_DN591885_c1_g1	O15534	PER1_HUMAN		Period circadian protein homolog 1	PER1	circadian rhythms	2.59003	1.81e-05	0.0149018	0.169	0.607	0.257	1.73	1.923	1.56	3.17
TRINITY_DN584391_c1_g1			XP_021488983.1	zinc finger and BTB domain-containing protein 16 [Meriones unguiculatus]	ZBTB16	adipocyte energetics, transcriptional factor	2.5304	2.1e-09	5.52e-06	1.32	2.777	1.76	6.293	2.458	18.734	15.964
TRINITY_DN568688_c4_g1	Q05516	ZBT16_HUMAN		Zinc finger and BTB domain-containing protein 16	ZBTB16	adipocyte energetics, transcriptional factor	2.51067	1.22e-05	0.0110351	0.792	2.827	2.522	13.431	3.991	10.029	25.423
TRINITY_DN590011_c0_g2	Q05516	ZBT16_HUMAN		Zinc finger and BTB domain-containing protein 16	ZBTB16	adipocyte energetics, transcriptional factor	2.48368	2.73e-05	0.0202849	0.38	0.508	0.978	1.869	0.946	2.412	6.314
TRINITY_DN563329_c3_g4			XM_006752365.1	Leptonychotes weddellii PHD finger protein 11 (PHF11), mRNA	PHF11	transcriptional regulation	2.47171	8.47e-05	0.0486837	0.264	0.707	0.504	0.895	2.468	2.402	4.259
TRINITY_DN573665_c2_g1			XP_007110849.1	PREDICTED: peptidyl-prolyl cis-trans isomerase FKBP5 isoform X4 [Physeter catodon]	FKBP5	HSP90 chaperone cycle for steroid hormone receptors	2.46974	3.17e-10	1.03e-06	0.634	0.418	0.896	2.734	2.273	4.25	1.96
TRINITY_DN550776_c13_g2			NG_012140.2	Homo sapiens zinc finger and BTB domain containing 16 (ZBTB16), RefSeqGene on chromosome 11	ZBTB16	adipocyte energetics, transcriptional factor	2.46877	1.55e-06	0.00194278	1.289	0.946	0.525	3.569	2.582	5.759	7.778
TRINITY_DN545074_c5_g8			XM_021702676.1	PREDICTED: Neomonachus schauinslandi serine palmitoyltransferase small subunit B (SPTSSB), transcript variant X3, mRNA	SPTSSB	sphingolipid metabolism	2.41375	1.75e-05	0.0144906	0.349	0.498	0.474	2.247	1.666	3.911	3.344
TRINITY_DN544320_c6_g1			NG_012645.2	Homo sapiens FK506 binding protein 5 (FKBP5), RefSeqGene on chromosome 6	FKBP5	HSP90 chaperone cycle for steroid hormone receptors	2.39147	5.42e-05	0.0335056	0.613	0.239	0.566	2.953	2.582	1.622	1.777
TRINITY_DN554687_c7_g1			XM_006745257.1	PREDICTED: Leptonychotes weddellii secreted protein, acidic, cysteine-rich (osteonectin) (SPARC), transcript variant X2, mRNA	SPARC	ECM remodeling	2.33142	3.1e-08	6.48e-05	0.687	0.816	0.741	2.296	1.707	6.457	2.944
TRINITY_DN547358_c8_g2			XM_021685387.1	PREDICTED: Neomonachus schauinslandi exostosin glycosyltransferase 2 (EXT2), transcript variant X2, mRNA	EXT2	protein glycosylation	2.2895	3.42e-07	0.000555325	0.518	0.747	0.638	2.227	3.435	5.677	3.048
TRINITY_DN542949_c6_g1			NG_012140.2	Homo sapiens zinc finger and BTB domain containing 16 (ZBTB16), RefSeqGene on chromosome 11	ZBTB16	adipocyte energetics, transcriptional factor	2.211	1.62e-05	0.0137835	0.496	0.547	0.401	2.068	1.975	2.053	0.914
TRINITY_DN587025_c8_g1			NG_012140.2	Homo sapiens zinc finger and BTB domain containing 16 (ZBTB16), RefSeqGene on chromosome 11	ZBTB16	adipocyte energetics, transcriptional factor	2.20189	5.78e-09	1.38e-05	9.496	19.529	25.592	55.284	47.878	95.086	84.935
TRINITY_DN548840_c2_g4	Q5R5M4	MOT9_PONAB		Monocarboxylate transporter 9	SLC16A9	transport of monocarboxylates (L-lactate, pyruvate, and ketone bodies) across plasma membrane	2.10674	3.38e-06	0.00374149	0.982	1.523	1.441	5.557	2.972	7.565	7.438
TRINITY_DN540996_c11_g1			XM_019809496.1	PREDICTED: Ailuropoda melanoleuca granzyme A (GZMA), mRNA	GZMA	immune response	2.04907	3.14e-05	0.0225679	0.729	0.528	0.329	2.684	1.193	2.299	1.812
TRINITY_DN553782_c13_g1			XP_022381719.1	LOW QUALITY PROTEIN: cornulin [Enhydra lutris kenyoni]	CRNN	cell-cell adhesion	2.02876	9.27e-07	0.00126586	1.077	1.354	0.741	3.957	4.042	3.151	5.409
TRINITY_DN590196_c7_g1			XM_021688755.1	PREDICTED: Neomonachus schauinslandi syntabulin (SYBU), transcript variant X2, mRNA	SYBU	axonal transport, insulin secretion in pancreas	1.97037	7.05e-07	0.00102523	1.901	1.802	1.256	4.841	3.158	7.216	6.114
TRINITY_DN591448_c6_g1	Q13451	FKBP5_HUMAN		Peptidyl-prolyl cis-trans isomerase FKBP5	FKBP5	HSP90 chaperone cycle for steroid hormone receptors	1.96221	1.23e-08	2.79e-05	6.337	3.932	3.603	18.053	9.38	21.475	14.832
TRINITY_DN555345_c8_g1	Q8VD53	ACER2_MOUSE		Alkaline ceramidase 2	Acer2	sphingolipid ceramine hydrolysis	1.94714	2.91e-09	7.45e-06	1.69	1.055	1.74	5.09	4.896	10.47	4.503
TRINITY_DN572003_c7_g1			XM_017010851.1	PREDICTED: Homo sapiens laminin subunit alpha 2 (LAMA2), transcript variant X4, mRNA	LAMA2	cell motility	1.93882	3.69e-10	1.14e-06	2.028	0.956	1.76	3.877	5.492	4.989	7.839
TRINITY_DN588128_c4_g8			XR_002481096.1	PREDICTED: Neomonachus schauinslandi peptidylprolyl isomerase like 3 (PPIL3), transcript variant X5, misc_RNA	PPIL3	protein folding	1.91773	8.58e-06	0.00829415	0.634	0.518	0.515	1.75	1.605	2.484	2.108
TRINITY_DN574507_c5_g6			NG_012168.1	Homo sapiens phosphodiesterase 11A (PDE11A), RefSeqGene on chromosome 2	PDE11A	hydrolyzes cAMP and cGMP	1.91636	2.71e-07	0.000454825	0.929	1.921	0.926	3.768	3.281	2.361	3.919
TRINITY_DN578299_c6_g3			XM_002918525.3	PREDICTED: Ailuropoda melanoleuca alkaline ceramidase 2 (ACER2), mRNA	ACER2	sphingolipid ceramine hydrolysis	1.89422	1.42e-09	3.79e-06	1.077	0.866	0.679	3.35	2.458	4.393	2.369
TRINITY_DN554945_c4_g3			XM_021678126.1	PREDICTED: Neomonachus schauinslandi acyl-CoA dehydrogenase, C-4 to C-12 straight chain (ACADM), mRNA	ACADM	fatty acid beta-oxidation	1.89019	5.31e-09	1.3e-05	0.898	1.185	1.482	4.354	4.464	3.213	4.555
TRINITY_DN571555_c4_g2	P23764	GPX3_RAT		Glutathione peroxidase 3 precursor	Gpx3	antioxidant	1.86755	2.57e-06	0.00292353	9.432	8.212	9.265	17.368	25.055	20.048	44.723
TRINITY_DN543822_c4_g2			XP_006736051.1	PREDICTED: zinc finger protein 74-like [Leptonychotes weddellii]	ZNF74	regulation of transcription; development	1.82847	8.04e-05	0.0466645	0.708	1.125	1.235	1.809	2.211	2.833	1.55
TRINITY_DN589726_c5_g3			XM_019452506.1	PREDICTED: Panthera pardus SRY-box 5 (SOX5), transcript variant X10, mRNA	SOX5	chondrogenesis	1.76334	6.56e-13	3.72e-09	1.88	1.991	2.234	7.078	6.439	5.153	3.684
TRINITY_DN592856_c10_g2			XM_021077230.1	PREDICTED: Sus scrofa zinc fingers and homeoboxes 3 (ZHX3), transcript variant X3, mRNA	ZHX3	mesenchymal stem cell differentiation into osteogenic lineage, transcriptional repressor	1.74109	5.83e-07	0.000883099	1.679	1.085	0.782	3.986	4.608	2.802	3.283
TRINITY_DN563844_c0_g3			XM_019456565.1	PREDICTED: Panthera pardus fin bud initiation factor homolog (zebrafish) (FIBIN), mRNA	FIBIN	growth factor regulated by glucocorticoids	1.69181	2.73e-07	0.000454825	2.028	2.449	2.481	7.297	4.464	7.134	6.419
TRINITY_DN584383_c8_g2			NG_029612.2	Homo sapiens SRY-box 5 (SOX5), RefSeqGene on chromosome 12	SOX5	chondrogenesis	1.65582	8.17e-07	0.00113378	2.07	1.931	2.749	9.216	4.67	6.611	6.393
TRINITY_DN582852_c3_g2	Q8IUR5	TMTC1_HUMAN		Transmembrane and TPR repeat-containing protein 1	TMTC1	RNA processing	1.62605	3.8e-05	0.0258373	1.785	0.687	2.254	3.201	4.906	9.003	1.733
TRINITY_DN555333_c3_g4			XP_006752555.1	PREDICTED: LOW QUALITY PROTEIN: hyaluronan-mediated motility receptor (RHAMM) [Leptonychotes weddellii]	RHAMM	ECM, hyaluronic acid receptor	1.60489	8.29e-06	0.00810016	1.584	2.419	3.418	5.189	4.896	10.645	4.137
TRINITY_DN549725_c1_g3			XP_006049955.1	PREDICTED: chromosome transmission fidelity protein 18 homolog isoform X1 [Bubalus bubalis]	CHTF18	DNA replication, cell cycle	1.59365	2.26e-06	0.00264412	0.528	0.468	0.854	1.72	2.108	2.207	1.245
TRINITY_DN591308_c2_g2	Q8IUR5	TMTC1_HUMAN		Transmembrane and TPR repeat-containing protein 1	TMTC1	RNA processing	1.5877	2.71e-05	0.0201891	1.827	2.449	2.882	2.038	4.7	5.574	2.909
TRINITY_DN578148_c5_g2			NG_011880.1	Homo sapiens glypican 6 (GPC6), RefSeqGene on chromosome 13	GPC6	ECM coreceptor	1.55645	4.82e-05	0.0310114	0.729	0.368	0.721	1.71	1.337	1.755	1.855
TRINITY_DN560507_c9_g1	P54868	HMCS2_HUMAN		Hydroxymethylglutaryl-CoA synthase, mitochondrial precursor	HMGCS2	ketone body synthesis	1.54943	5.52e-05	0.0339818	1.69	1.772	2.944	8.122	7.148	8.233	2.613
TRINITY_DN573220_c2_g2	Q8IWB9	TEX2_HUMAN		Testis-expressed protein 2	TEX2	lipid transport	1.54481	2.41e-05	0.0183166	0.264	0.428	0.36	1.084	0.843	0.811	1.028
TRINITY_DN576748_c4_g1			NG_046923.1	Homo sapiens zinc fingers and homeoboxes 3 (ZHX3), RefSeqGene on chromosome 20	ZHX3	mesenchymal stem cell differentiation into osteogenic lineage, transcriptional repressor	1.53146	5.36e-09	1.3e-05	2.514	2.946	3.284	7.903	6.829	9.228	9.624
TRINITY_DN559162_c9_g1	A4UZ23	FIBIN_HORSE		Fin bud initiation factor homolog precursor	FIBIN	growth factor regulated by glucocorticoids	1.51441	6.31e-05	0.0380909	3.211	2.688	1.966	7.178	4.32	5.831	5.452
TRINITY_DN584140_c3_g6			NG_029612.2	Homo sapiens SRY-box 5 (SOX5), RefSeqGene on chromosome 12	SOX5	chondrogenesis	1.41031	2.33e-05	0.0179144	1.278	5.186	1.75	3.738	5.369	2.792	1.454
TRINITY_DN569205_c3_g3	P58727	TLR4_FELCA		Toll-like receptor 4 precursor	TLR4	innate immune response to bacterial lipopolysaccharide	1.30395	3.56e-05	0.0248022	2.609	1.702	2.45	5.507	3.754	7.021	3.449
TRINITY_DN589970_c10_g2			NG_029612.2	Homo sapiens SRY-box 5 (SOX5), RefSeqGene on chromosome 12	SOX5	chondrogenesis	1.28992	3.87e-05	0.0262075	2.334	5.435	2.594	5.418	5.379	3.747	3.832
TRINITY_DN590508_c5_g1	Q8WN69	BABA2_CHLAE		BRISC and BRCA1-A complex member 2	BABAM2	DNA repair	1.24021	3.35e-05	0.0235172	4.869	5.106	6.3	11.771	6.943	9.772	15.172
TRINITY_DN560593_c1_g2			NG_027757.1	Homo sapiens transforming growth factor beta receptor 3 (TGFBR3), RefSeqGene on chromosome 1	TGFBR3	TGF beta signaling	1.18943	2.44e-06	0.00282093	2.514	2.269	2.81	3.609	4.937	5.615	4.285
TRINITY_DN587484_c4_g1			NG_053011.1	Homo sapiens lon peptidase 2, peroxisomal (LONP2), RefSeqGene on chromosome 16	LONP2	protein degradation in peroxisome	1.1125	1.96e-07	0.000345171	4.478	2.359	3.562	6.78	4.855	6.169	2.735
TRINITY_DN588981_c4_g1			XP_006728737.1	PREDICTED: LOW QUALITY PROTEIN: sialin [Leptonychotes weddellii]	SLC17A5	sialic acid metabolism	1.01232	5.36e-05	0.0333456	18.685	17.807	16.378	28.124	31.638	31.237	31.145
TRINITY_DN573181_c7_g1	Q9P2N4	ATS9_HUMAN		A disintegrin and metalloproteinase with thrombospodin motifs 9	ADAMTS9	ECM remodeling	-1.33013	3.06e-05	0.0220503	5.26	5.574	7.813	2.893	2.51	3.316	1.411
