# Supplementary material for: Blubber transcriptome responses to repeated ACTH administration in a marine mammal
Source: Sci Rep. 2019 Feb 25;9:2718. doi: 10.1038/s41598-019-39089-2 (PMC6390094; doi:10.1038/s41598-019-39089-2)
Supplement: Supplementary file 2 — Dataset 2 [file 41598_2019_39089_MOESM2_ESM.xlsx]

## Sheet: Sheet1
Transcript ID	UniProt ID	UniProt Accession	NCBI Seq ID	Gene name	Gene Symbol	General function	log2FoldChange	pvalue	padj	seal4_day4_preACTH	seal6_day4_preACTH	seal7_day4_preACTH	seal2_day4_4h-postACTH	seal4_day4_4h-postACTH	seal6_day4_4h-postACTH	seal7_day4_4h-postACTH
TRINITY_DN719020_c0_g1			XM_011225057.2	PREDICTED: Ailuropoda melanoleuca dual specificity tyrosine phosphorylation regulated kinase 3 (DYRK3), mRNA	DYRK3	anti-apoptosis	7.74873	7.53e-08	0.00141636	0	0	0	1.347	1.196	0.806	1.512
TRINITY_DN569100_c0_g1			XR_002481053.1	PREDICTED: Neomonachus schauinslandi serine palmitoyltransferase small subunit B (SPTSSB), transcript variant X5, misc_RNA	SPTSSB	sphingolipid biosynthesis, cell structure	7.26846	4.62e-06	0.0354641	0	0	0	1.244	3.856	0.806	3.47
TRINITY_DN548667_c3_g2			XM_016126102.1	PREDICTED: Rousettus aegyptiacus zinc finger CCCH-type containing 6 (ZC3H6), transcript variant X2, mRNA	ZC3H6	transcription factor	6.88573	1.71e-06	0.0183584	0	0	0.021	0.504	1.636	1.091	0.85
TRINITY_DN666937_c0_g1	O75376	NCOR1_HUMAN		Nuclear receptor corepressor 1	NCOR1	transcriptional regulator	6.53778	4.15e-13	7.56e-08	0.149	0	0	5.811	3.655	2.865	2.896
TRINITY_DN587214_c2_g1			XP_006747210.1	PREDICTED: abl interactor 2-like, partial [Leptonychotes weddellii]	ABI2	regulation of cell growth	5.14694	1.24e-07	0.0020573	0.109	0	0	0.648	2.459	1.162	0.593
TRINITY_DN549620_c4_g5	Q8C5Q4	GRSF1_MOUSE		G-rich sequence factor 1	GRSF1	regulator of post-transcriptional mitochondrial gene expression	4.54452	2.71e-06	0.0246601	0.089	0	0.01	0.463	0.488	1.458	0.692
TRINITY_DN591567_c1_g1	A7MB54	HLX_BOVIN		H2.0-like homeobox protein	HLX	transcription factor	4.51395	1.07e-06	0.0140902	0	0	0.412	1.45	1.665	1.815	1.305
TRINITY_DN575061_c12_g1	O60437	PEPL_HUMAN		Periplakin	PPL	cell growth and survival	1.65141	4.67e-06	0.0354641	2.514	1.295	1.338	2.9	6.63	5.048	3.312
TRINITY_DN550442_c2_g4			XM_021687388.1	PREDICTED: Neomonachus schauinslandi adenylate kinase isoenzyme 6-like (LOC110577916), mRNA	AK6	nucleobase interconversion	1.22009	4.5e-06	0.0354641	4.443	4.941	4.395	6.86	8.735	11.869	11.961
TRINITY_DN577425_c0_g1			XM_022569680.1	PREDICTED: Delphinapterus leucas activin A receptor type 2A (ACVR2A), transcript variant X1, mRNA	ACVR2A	regulate adipogenesis	-5.79227	1.35e-08	0.000351788	1.342	2.072	1.883	0	0.115	0	0
