# Supplementary material for: Blubber transcriptome responses to repeated ACTH administration in a marine mammal
Source: Sci Rep. 2019 Feb 25;9:2718. doi: 10.1038/s41598-019-39089-2 (PMC6390094; doi:10.1038/s41598-019-39089-2)
Supplement: Supplementary file 3 — Dataset 3 [file 41598_2019_39089_MOESM3_ESM.xlsx]

## Sheet: D1T0_D4T4_edited_list
Transcript ID	UniProt ID	UniProt Accession	NCBI Seq ID	Gene name	Gene Symbol	General function	log2FoldChange	pvalue	padj	seal4_day1_preACTH	seal6_day1_preACTH	seal7_day1_preACTH	seal2_day4_4h-postACTH	seal4_day4_4h-postACTH	seal6_day4_4h-postACTH	seal7_day4_4h-postACTH
TRINITY_DN568811_c5_g1			NG_012645.2	Homo sapiens FK506 binding protein 5 (FKBP5)	FKBP5	HSP90 chaperone cycle for steroid hormone receptors	4.86419	7.54e-14	1.09e-09	0.338	0.129	0.031	5.42	1.32	6.914	5.743
TRINITY_DN588644_c1_g1	O00370	LORF2_HUMAN	XP_007538899.1	PREDICTED: growth/differentiation factor 3 [Erinaceus europaeus]	GDF3	adipogenesis	4.56705	5.4e-11	2.35e-07	0.591	0.378	0.309	15.375	1.397	14.561	10.409
TRINITY_DN579467_c6_g3			NG_012645.2	Homo sapiens FK506 binding protein 5	FKBP5	HSP90 chaperone cycle for steroid hormone receptors	4.24994	4.45e-09	7.74e-06	0.528	0.04	0.124	2.407	1.426	2.549	2.165
TRINITY_DN590504_c4_g4	Q9BEA2	ACSM1_BOVIN		Acyl-coenzyme A synthetase ACSM1, mitochondrial	ACSM1	fatty acid metabolism	4.07479	4.95e-06	0.00210209	0.929	0.189	0.247	13.987	5.052	2.978	10.726
TRINITY_DN565944_c2_g6			XP_012410674.1	PREDICTED: LOW QUALITY PROTEIN: ubiquitin carboxyl-terminal hydrolase 1 [Trichechus manatus latirostris]	UCHL1	ubiquitination	4.01932	1.45e-08	2.06e-05	0.507	0.159	0.124	7.61	0.44	1.213	4.162
TRINITY_DN585354_c4_g5	O94907	DKK1_HUMAN		Dickkopf-related protein 1 precursor	DKK1	adipogenesis	3.71855	1.06e-18	9.24e-14	1.415	1.165	0.793	10.13	3.856	18.966	23.498
TRINITY_DN539040_c0_g1			ERE80428.1	acyl-CoA desaturase-like protein [Cricetulus griseus]	SCD	fatty acid metabolism; oxidoreductase	3.68393	1.86e-07	0.000162104	0.211	0.179	0.422	8.423	3.904	1.336	2.56
TRINITY_DN589771_c2_g2	Q9BEA2	ACSM1_BOVIN		Acyl-coenzyme A synthase ACSM1, mitochondrial precursor	ACSM1	fatty acid metabolism	3.6749	7.07e-05	0.0164751	0.317	0.259	0.875	6.119	0.469	1.03	4.577
TRINITY_DN592323_c1_g1	Q0VC16	TGO1_BOVIN		Transport and Golgi organization protein 1 homolog precursor	MIA3	lipoprotein transport	3.58225	2.53e-05	0.00802983	1.31	1.364	1.102	19.448	3.052	4.211	17.438
TRINITY_DN565123_c4_g3			XP_012420429.1	PREDICTED: nascent polypeptide-associated complex subunit alpha, muscle-specific form-like [Odobenus rosmarus divergens]	NACA	DNA binding	3.57552	7.36e-05	0.0167732	1.046	0.916	0.278	6.459	1.55	9.983	7.997
TRINITY_DN567780_c8_g1			NG_012645.2	Homo sapiens FK506 binding protein 5 (FKBP5), RefSeqGene on chromosome 6	FKBP5	HSP90 chaperone cycle for steroid hormone receptors	3.40439	8.51e-08	8.23e-05	1.468	1.871	2.162	19.489	1.311	30.397	24.417
TRINITY_DN546926_c8_g1			XP_008566368.1	PREDICTED: apolipoprotein D-like [Galeopterus variegatus]	APOD	cholesterol binding, lipid transport	3.38644	9e-07	0.000580028	0.127	0.08	0.196	2.52	0.172	0.908	2.066
TRINITY_DN584104_c11_g1	Q5REK0	FMO2_PONAB		Dimethylaniline monooxygenase [N-oxide-forming] 2	FMO2	oxidoreductase	3.32883	7.82e-06	0.00300902	0	0.448	0.443	3.044	2.134	0.816	2.313
TRINITY_DN557907_c3_g2			NG_012140.2	Homo sapiens zinc finger and BTB domain containing 16 (ZBTB16), RefSeqGene on chromosome 11	ZBTB16	adipocyte energetics, transcriptional factor	3.32613	7.91e-12	5.73e-08	0.528	0.279	0.36	4.289	1.856	5.262	4.359
TRINITY_DN545084_c10_g2			NG_012140.2	Homo sapiens zinc finger and BTB domain containing 16 (ZBTB16), RefSeqGene on chromosome 11	ZBTB16	adipocyte energetics, transcriptional factor	3.26521	2.86e-06	0.0013675	0.095	0.478	0.299	3.404	0.411	4.446	3.035
TRINITY_DN564508_c2_g2	Q7TN78	ACSM4_RAT		Acyl-coenzyme A synthetase ACSM4, mitochondrial precursor	Acsm4	fatty acid biosynthesis	3.2516	2.21e-08	3.06e-05	0.37	0.547	0.206	5.029	0.689	1.897	7.365
TRINITY_DN551372_c6_g2			NG_012645.2	Homo sapiens FK506 binding protein 5 (FKBP5), RefSeqGene on chromosome 6	FKBP5	HSP90 chaperone cycle for steroid hormone receptors	3.09663	7.74e-09	1.21e-05	1.51	1.194	1.554	3.394	2.765	4.436	5.565
TRINITY_DN541701_c4_g3	Q9Y2P4	S27A6_HUMAN		Long-chain fatty acid transport protein 6	SLC27A6	fatty acid transport	3.01639	2.15e-07	0.000176143	0.211	0.129	0.412	1.09	0.785	2.57	3.796
TRINITY_DN585098_c10_g1			XP_011846400.1	PREDICTED: paired amphipathic helix protein Sin3b-like [Mandrillus leucophaeus]	SIN3B	transcriptonal regulator	2.92258	4.65e-07	0.000328956	1.373	0.219	0.463	2.931	0.498	3.732	6.04
TRINITY_DN587931_c4_g3			NG_012140.2	Homo sapiens zinc finger and BTB domain containing 16 (ZBTB16), RefSeqGene on chromosome 11	ZBTB16	adipocyte energetics, transcriptional factor	2.85503	5.15e-09	8.79e-06	0.454	0.717	0.844	5.286	1.301	5.741	6.831
TRINITY_DN583032_c6_g5	P62889	RL30_MOUSE		60S ribosomal protein L30	Rpl30	ribosomal protein	2.81881	2.81e-08	3.53e-05	2.144	1.155	0.36	9.348	1.368	8.871	8.353
TRINITY_DN584391_c1_g1			XP_021488983.1	zinc finger and BTB domain-containing protein 16 [Meriones unguiculatus]	ZBTB16	adipocyte energetics, transcriptional factor	2.77348	2.62e-11	1.34e-07	1.32	2.777	1.76	15.056	1.368	15.418	12.693
TRINITY_DN553295_c2_g6			NG_012140.2	Homo sapiens zinc finger and BTB domain containing 16 (ZBTB16), RefSeqGene on chromosome 11	ZBTB16	adipocyte energetics, transcriptional factor	2.75263	9.94e-07	0.000613023	0.158	0.348	1.194	3.672	1.799	5.537	4.35
TRINITY_DN545391_c2_g1	Q8IY51	TIGD4_HUMAN		Tigger transposable element-derived protein 4	TIGD4	DNA binding	2.75251	4.6e-11	2.11e-07	2.155	1.423	1.431	12.033	2.966	16.142	12.624
TRINITY_DN584210_c4_g4			AF060568.1	Homo sapiens promyelocytic leukemia zinc finger protein (PLZF) gene, complete cds	ZBTB16	adipocyte energetics, transcriptional factor	2.74514	5.58e-09	9.34e-06	0.57	0.518	0.988	4.361	2.621	4.252	4.488
TRINITY_DN562142_c1_g2			XR_002481096.1	PREDICTED: Neomonachus schauinslandi peptidylprolyl isomerase like 3 (PPIL3), transcript variant X5, misc_RNA	PPIL3	protein folding	2.67391	3.13e-08	3.84e-05	0.454	0.378	0.247	2.376	0.823	2.702	2.096
TRINITY_DN561035_c11_g1			XM_006729748.1	PREDICTED: Leptonychotes weddellii solute carrier family 10 (sodium/bile acid cotransporter), member 6 (SLC10A6), mRNA	SLC10A6	steroid hormone transport	2.67159	0.000192891	0.0328401	0.444	1.105	0.865	2.232	0.928	8.984	8.719
TRINITY_DN583087_c4_g2			FJ692838.1	Odobenus rosmarus procollagen lysine 2-oxoglutarate 5-dioxygenase 2 (Plod2) gene, partial sequence	PLOD2	oxidoreductase, collagen binding	2.67119	1.87e-09	4.28e-06	1.69	1.214	2.1	3.281	5.386	6.914	11.625
TRINITY_DN566288_c6_g1	Q13887	KLF5_HUMAN		Krueppel-like factor 5	KLF5	transcriptonal regulator	2.50021	9.33e-11	3.68e-07	1.975	2.16	2.337	11.426	3.263	12.869	11.111
TRINITY_DN590011_c0_g2	Q05516	ZBT16_HUMAN		Zinc finger and BTB domain-containing protein 16	ZBTB16	adipocyte energetics, transcriptional factor	2.46957	7.97e-09	1.22e-05	0.38	0.508	0.978	2.787	1.655	3.773	2.916
TRINITY_DN557032_c4_g6			XP_012982755.1	acyl-CoA desaturase [Mesocricetus auratus]	SCD	fatty acid metabolism	2.39485	1.07e-06	0.000656082	1.141	0.846	0.885	12.434	1.827	3.661	2.353
TRINITY_DN541597_c2_g2	A6BM72	MEG11_HUMAN		Multiple epidermal growth factor-like domains protein 11 precursor	MEGF11	plasma membrane, retinal development	2.37969	1.27e-07	0.000116101	1.943	2.717	2.069	4.546	12.275	14.419	11.813
TRINITY_DN588583_c2_g2			XP_022348945.1	NAD kinase 2, mitochondrial isoform X3 [Enhydra lutris kenyoni]	NADK2	phosphorylation of NAD	2.30008	6.16e-08	6.38e-05	1.236	1.662	3.15	7.199	3.636	7.393	7.078
TRINITY_DN591885_c1_g1	O15534	PER1_HUMAN		Period circadian protein homolog 1	PER1	circadian rhythm	2.24823	9.7e-05	0.0203882	0.169	0.607	0.257	4.947	0.469	1.448	1.157
TRINITY_DN581895_c5_g1	Q3KNW5	SOAT_HUMAN		Solute carrier family 10 member 6	SLC10A6	ion transport	2.22609	0.000325843	0.0463203	1.405	1.742	0.926	3.044	2.602	8.729	9.371
TRINITY_DN574895_c4_g3	Q2HJ87	GMEB1_BOVIN		Glucocorticoid modulatory element-binding protein 1	GMEB1	DNA binding; glucocorticoid modulatory elements	2.19217	1.95e-07	0.000166548	1.542	0.906	7.103	8.557	1.98	3.487	4.854
TRINITY_DN591448_c6_g1	Q13451	FKBP5_HUMAN		Peptidyl-prolyl cis-trans isomerase FKBP5	FKBP5	HSP90 chaperone cycle for steroid hormone receptors	2.15193	1.93e-11	1.12e-07	6.337	3.932	3.603	24.199	7.281	23.657	21.876
TRINITY_DN575991_c8_g1	Q6P7B9	ACOD2_RAT		Acyl-Coa desaturase 2	SCD2	fatty acid metabolism	2.12442	0.000163102	0.0290773	1.225	0.597	1.884	8.742	3.32	3.905	2.62
TRINITY_DN568688_c4_g1	Q05516	ZBT16_HUMAN		Zinc finger and BTB domain-containing protein 16	ZBTB16	adipocyte energetics, transcriptional factor	2.1087	7.73e-05	0.0173751	0.792	2.827	2.522	6.037	2.832	11.869	12.762
TRINITY_DN564351_c12_g1			XP_015325045.1	PREDICTED: acyl-CoA desaturase-like isoform X2 [Bos taurus]	SCD	fatty acid metabolism; oxidoreductase	2.08532	5.6e-06	0.00232041	1.785	1.563	1.266	7.199	1.244	3.406	2.214
TRINITY_DN541249_c2_g3			XP_019665325.1	PREDICTED: melanoma inhibitory activity protein 3-like [Ailuropoda melanoleuca]	MIA3	lipoprotein transport	2.04148	0.000158031	0.0284185	0.549	0.159	0.679	2.623	0.612	0.693	4.962
TRINITY_DN579460_c11_g2	P20757	ANGT_SHEEP		Angiotensinogen precursor	AGT	blood pressure regulation	2.01294	0.000126711	0.0246617	0.412	0.209	0.309	0.915	0.794	1.784	2.442
TRINITY_DN564855_c10_g1	Q6UXB4	CLC4G_HUMAN		C-type lectin domain family 4 member G	CLEC4G	immune response regulation	1.99845	0.000351628	0.0483274	0.655	0.448	1.246	3.342	1.961	2.723	4.745
TRINITY_DN547187_c3_g1	O15534	PER1_HUMAN		Period circadian protein homolog 1	PER1	circadian rhythm	1.99292	4.64e-06	0.00199911	0.327	0.985	0.968	3.363	2.009	4.109	3.519
TRINITY_DN582852_c3_g2	Q8IUR5	TMTC1_HUMAN		Transmembrane and TPR repeat-containing protein 1	TMTC1	RNA processing	1.98957	1.92e-07	0.000165298	1.785	0.687	2.254	5.44	7.597	8.82	8.304
TRINITY_DN562427_c2_g2	P24043	LAMA2_HUMAN		Laminin subunit alpha-2 precursor	LAMA2	cell motility	1.94423	0.000260245	0.0404133	0.158	1.483	0.803	2.499	2.019	4.191	3.727
TRINITY_DN555333_c3_g4			XP_006752555.1	PREDICTED: LOW QUALITY PROTEIN: hyaluronan-mediated motility receptor (RHAMM) [Leptonychotes weddellii]	RHAMM	cell motility	1.9298	3.91e-06	0.00178047	1.584	2.419	3.418	7.25	2.22	12.42	9.579
TRINITY_DN569870_c2_g2			EDM04447.1	glutathione peroxidase 3, isoform CRA_a, partial [Rattus norvegicus]	GPX3	antioxidant response	1.91221	5.07e-08	5.52e-05	1.436	3.554	4.015	11.015	12.926	11.961	9.292
TRINITY_DN548840_c2_g4	Q5R5M4	MOT9_PONAB		Monocarboxylate transporter 9	SLC16A9	solute carrier	1.88564	5.05e-08	5.52e-05	0.982	1.523	1.441	5.029	1.741	5.568	7.266
TRINITY_DN556458_c12_g1	P33121	ACSL1_HUMAN		Long-chain-fatty-acid-CoA ligase 1	ACSL1	fatty acid metabolism	1.85391	0.000254637	0.0397888	0.602	0.766	0.443	2.396	0.794	2.988	1.681
TRINITY_DN543528_c5_g2	Q8WWZ4	ABCAA_HUMAN		ATP-binding cassette sub-family A member 10	ABCA10	cellular membrane transport	1.84827	7.69e-07	0.000502745	6.897	12.323	7.258	20.743	16.159	32.029	54.231
TRINITY_DN571555_c4_g2	P23764	GPX3_RAT		Glutathione peroxidase 3 precursor	GPX3	antioxidant response	1.8219	2.64e-08	3.5e-05	9.432	8.212	9.265	25.289	14.007	37.678	36.309
TRINITY_DN560507_c9_g1	P54868	HMCS2_HUMAN		Hydroxymethylglutaryl-CoA synthase, mitochondrial precursor	HMGCS2	lipid metabolism; steroid metabolism	1.8194	2.98e-07	0.000225753	1.69	1.772	2.944	10.583	7.625	6.618	4.567
TRINITY_DN581259_c1_g6	Q706D1	LEP_PHOVI		Leptin precursor	LEP	energy balance regulation	1.80319	0.000113428	0.0228429	2.186	1.105	8.359	21.463	6.917	8.882	15.451
TRINITY_DN591244_c1_g6	Q5E9V3	MYOZ2_BOVIN		Myozenin-2	MYOZ2	actin binding	1.79409	1.58e-06	0.000909983	0.422	0.229	0.515	0.977	0.737	1.499	3.341
TRINITY_DN587154_c2_g2	Q8N139	ABCA6_HUMAN		ATP-binding cassette sub-family A member 6	ABCA6	ATP-binding	1.76737	4.61e-06	0.00199911	2.683	7.694	16.162	29.927	22.168	32.233	47.371
TRINITY_DN575061_c12_g1	O60437	PEPL_HUMAN		Periplakin	PPL	cell growth and survival	1.74927	0.000356094	0.0485578	0.349	1.533	1.853	2.9	6.63	5.048	3.312
TRINITY_DN592365_c4_g2	Q8WWZ4	ABCAA_HUMAN		ATP-binding cassette sub-family A member 10	ABCA10	cellular membrane transport	1.74702	2.84e-08	3.53e-05	6.253	7.316	8.328	11.302	12.897	22.77	26.819
TRINITY_DN576325_c4_g5	P14100	PDE1A_BOVIN		Calcium/calmodulin-dependent 3',5'-cyclic nucleotide phosphodiesterase 1A	PDE1A	signal transduction, calmodulin binding	1.71365	4.12e-05	0.0111184	0.613	1.354	1.297	2.715	1.732	3.763	4.478
TRINITY_DN559524_c4_g3	Q69YH5	CDCA2_HUMAN		Cell division cycle-associated protein 2	CDCA2	cell division	1.70613	3.02e-05	0.00907258	0.856	0.985	2.646	7.425	7.731	7.107	4.646
TRINITY_DN555345_c8_g1	Q8VD53	ACER2_MOUSE		Alkaline ceramidase 2	ACER2	liberates FFAs from ceramide	1.70557	2e-06	0.00104141	1.69	1.055	1.74	4.731	2.22	8.525	3.45
TRINITY_DN552734_c1_g1	Q8VCT4	CES1D_MOUSE		Carboxylesterase 1D precursor	CES1D	lipolysis	1.70311	0.000286795	0.0429447	1.88	3.185	1.977	5.451	5.807	16.57	3.648
TRINITY_DN562812_c7_g1	P46091	GPR1_HUMAN		G-protein coupled receptor 1	GPR1	g-protein coupled receptor signalling	1.69233	8.48e-08	8.23e-05	1.87	1.652	1.75	3.538	3.827	5.323	6.495
TRINITY_DN588011_c5_g1	Q8WWZ4	ABCAA_HUMAN		ATP-binding cassette sub-family A member 10	ABCA10	cellular membrane transport	1.66951	1.91e-10	6.14e-07	11.207	16.802	14.875	29.423	37.629	43.572	60.953
TRINITY_DN565487_c10_g1			XP_022263796.1	protocadherin-17 [Canis lupus familiaris]	PCDH17	cell adhesion	1.62586	5.66e-05	0.013899	0.623	0.408	0.525	1.769	0.842	1.438	1.849
TRINITY_DN568239_c2_g6	Q91VD1	LEG12_MOUSE		Galectin-12	LGALS12	lactose binding, adipocyte apoptosis	1.59047	0.000284221	0.0427802	0.602	0.528	1.019	2.952	3.291	1.846	2.333
TRINITY_DN578484_c3_g5	P33121	ACSL1_HUMAN		Long-chain-fatty-acid-CoA ligase 1	ACSL1	insulin sensitivity, lipid synthesis, lipid metabolism	1.58683	7.94e-05	0.0175705	1.521	3.195	3.16	8.505	3.243	14.174	5.783
TRINITY_DN591308_c2_g2	Q8IUR5	TMTC1_HUMAN		Transmembrane and TPR repeat-containing protein 1	TMTC1	RNA processing	1.58069	0.000144594	0.026731	1.827	2.449	2.882	2.941	1.167	6.139	5.2
TRINITY_DN561764_c9_g1	O60437	PEPL_HUMAN		Periplakin	PPL	cell growth and survival	1.57742	3.98e-05	0.0108318	1.246	1.712	2.666	6.273	10.199	6.638	11.793
TRINITY_DN546425_c7_g2	Q8N139	ABCA6_HUMAN		ATP-binding cassette sub-family member 6	ABCA6	ATP-binding	1.5564	2.5e-05	0.00795575	2.345	6.082	6.928	16.064	7.137	14.337	21.036
TRINITY_DN563129_c4_g1	P0CG35	TB15B_HUMAN		Thymosin beta-15B	TMSB15B	actin binding	1.55492	9.87e-05	0.0206477	3.422	3.145	9.893	14.254	17.805	15.867	16.835
TRINITY_DN591546_c0_g1			XP_020144505.1	triple QxxK/R motif-containing protein isoform X2 [	TRIQK	cell growth and survival	1.54198	7.34e-08	7.42e-05	9.749	19.301	15.606	31.83	36.05	54.523	33.304
TRINITY_DN562452_c7_g4	O60437	PEPL_HUMAN		Periplakin	PPL	cell growth and survival	1.53091	0.000168884	0.0298027	1.637	1.841	3.696	3.867	3.492	4.069	7.859
TRINITY_DN549725_c1_g3			XP_006049955.1	PREDICTED: chromosome transmission fidelity protein 18 homolog isoform X1 [Bubalus bubalis]	CHTF18	DNA binding, cell cycle	1.5205	7.08e-05	0.0164751	0.528	0.468	0.854	2.242	0.871	2.366	1.72
TRINITY_DN583248_c8_g1			XP_014938260.1	PREDICTED: TGF-beta receptor type-2 [Acinonyx jubatus]	TGFBR2	ATP-binding, apoptosis, development	1.51124	0.000105179	0.0215305	0.982	0.806	1.102	2.808	2.306	3.926	1.967
TRINITY_DN545775_c3_g2	Q5VU65	P210L_HUMAN		Nuclear pore membrane glycoprotein 210-like precursor	NUP210L	sertoli cell development, spermatid development	1.51022	0.000136363	0.0255128	10.235	23.83	43.957	66.714	37.571	82.127	98.29
TRINITY_DN554105_c5_g1			XP_019308637.1	PREDICTED: rho guanine nucleotide exchange factor 5, partial [Panthera pardus]	ARHGEF5	GTP binding, lipid binding, cytoskeletal organization	1.49342	0.000238667	0.0379593	0.961	1.294	1.637	4.309	1.282	5.027	10.192
TRINITY_DN574019_c10_g2	Q8N139	ABCA6_HUMAN		ATP-binding cassette sub-family A member 6	ABCA6	ATP-binding	1.4808	7.07e-05	0.0164751	3.845	14.413	13.3	28.333	21.948	28.745	49.763
TRINITY_DN545320_c4_g2	P10669	FST_PIG		Follistatin	FST	transcriptonal regulator, activin binding	1.44894	0.00012311	0.0243024	1.204	1.185	2.563	4.145	2.325	4.385	5.407
TRINITY_DN569205_c3_g3	P58727	TLR4_FELCA		Toll-like receptor 4 precursor	TLR4	protein binding, lipopolysaccharide binding	1.40939	0.000226861	0.0367535	2.609	1.702	2.45	7.94	1.827	5.149	7.73
TRINITY_DN587284_c2_g1	Q8HXE3	KMCP1_MACFA		Kidney mitochondrial carrier protein 1	SLC25A30	transmembrane transporter	1.35195	5.28e-06	0.00221793	12.073	14.353	18.653	27.12	12.543	42.297	38.978
TRINITY_DN593316_c3_g3			XM_006751318.1	PREDICTED: Leptonychotes weddellii glycerol-3-phosphate dehydrogenase 1 (soluble) (GPD1), transcript variant X2, mRNA	GPD1	carbohydrate metabolism	1.33039	0.000132491	0.0250827	32.342	63.147	113.012	167.285	89.906	202.105	172.381
TRINITY_DN571072_c3_g3	P33121	ACSL1_HUMAN		Long-chain fatty-acid-CoA ligase 1	ACSL1	insulin sensitivity, lipid synthesis, lipid metabolism	1.31968	0.000101159	0.020954	11.154	11.756	8.884	35.368	11.615	34.435	20.522
TRINITY_DN590548_c6_g1			XP_006069660.1	PREDICTED: syntabulin isoform X8 [Bubalus bubalis]	SYBU	microtubule binding,	1.31925	0.000341007	0.0475437	2.239	4.021	4.097	5.667	2.688	11.931	5.427
TRINITY_DN587343_c1_g3			XM_019800009.1	PREDICTED: Ailuropoda melanoleuca perilipin 1 (PLIN1), mRNA	PLIN1	regulation of lipolysis, lipid droplet expansion, insulin sensitivity	1.27919	7.75e-05	0.0173825	41.257	71.18	144.606	207.106	231.179	234.083	168.19
TRINITY_DN592677_c7_g3			XM_022511147.1	PREDICTED: Enhydra lutris kenyoni perilipin 1 (LOC111152615), mRNA	PLIN1	regulation of lipolysis, lipid droplet expansion, insulin sensitivity	1.26533	0.000126602	0.0246617	47.921	73.728	155.538	207.106	259.279	268.702	153.896
TRINITY_DN592132_c2_g1	Q03167	TGBR3_HUMAN		Transforming growth factor beta receptor type 3 precursor	TGFBR3	activin binding, development	1.26428	0.000128349	0.0247588	2.767	2.976	1.966	4.433	2.679	5.292	8.215
TRINITY_DN591200_c4_g4	O60437	PEPL_HUMAN		Periplakin	PPL	cell growth and survival	1.20221	0.000325712	0.0463203	3.095	3.126	5.621	11.313	5.702	7.648	19.524
TRINITY_DN586860_c2_g1	Q5SVS4	KMCP1_HUMAN		Kidney mitochondrial carrier protein 1	SLC25A30	solute carrier	1.18891	0.000191472	0.0327266	6.137	6.151	9.79	10.613	12.438	16.621	13.513
TRINITY_DN591317_c4_g1	P33121	ACSL1_HUMAN		Long-chain fatty-acid-CoA ligase 1	ACSL1	insulin sensitivity, lipid synthesis, lipid metabolism	1.16019	4.31e-06	0.0019125	38.637	57.713	48.013	161.814	83.428	126.321	97.193
TRINITY_DN593032_c4_g1	P33121	ACSL1_HUMAN		Long-chain fatty-acid-CoA ligase 1	ACSL1	insulin sensitivity, lipid synthesis, lipid metabolism	1.14181	0.000102084	0.0210955	31.782	43.07	25.479	87.653	43.934	100.114	66.252
TRINITY_DN591317_c4_g2	P41216	ACSL1_MOUSE		Long-chain fatty-acid-CoA ligase 1	Acsl1	insulin sensitivity, lipid synthesis, lipid metabolism	1.11674	5.32e-06	0.00222579	67.853	108.388	109.172	251.37	237.599	164.825	165.412
TRINITY_DN581469_c4_g2	P43003	EAA1_HUMAN		Excitatory amino acid transporter 1	SLC1A3	amino acid transmembrane transporter	1.07417	7.3e-05	0.0166929	4.912	7.177	9.615	11.241	17.212	17.386	18.594
TRINITY_DN557522_c2_g1	Q01118	SCN7A_HUMAN		Sodium channel protein type 7 subunit alpha	SCN7A	ion transport	1.05934	0.000243299	0.0386255	3.021	2.668	4.622	4.649	6.219	7.434	9.085
TRINITY_DN587060_c3_g1			NG_029612.2	Homo sapiens SRY-box 5 (SOX5), RefSeqGene on chromosome 12	SOX5	transcription factor	1.05904	0.000288155	0.0430742	11.249	21.859	18.633	38.114	34.931	32.936	43.377
TRINITY_DN584001_c8_g2	P33121	ACSL1_HUMAN		Long-chain fatty-acid-CoA ligase 1	ACSL1	insulin sensitivity, lipid synthesis, lipid metabolism	1.03574	6.42e-06	0.00255057	28.244	46.017	38.944	82.871	75.516	87.623	59.678
TRINITY_DN590171_c3_g3	P30931	TF_BOVIN		Tissue factor precursor	F3	blood coagulation	1.03237	0.000223972	0.0364568	6.517	11.517	11.478	13.534	16.667	21.322	15.352
TRINITY_DN587967_c1_g1	Q28284	CD44_CANLF		CD44 antigen precursor	CD44	insulin resistance,proinflammatory macrophages, ECM remodeling	-1.05079	0.000342041	0.0476115	6.221	7.097	5.405	1.574	3.138	3.08	4.646
TRINITY_DN573971_c2_g1	P14921	ETS1_HUMAN		Protein C-ets-1	ETS1	transcription factor	-1.09048	3.03e-05	0.00907258	23.058	12.801	21.999	10.871	8.563	10.442	7.286
TRINITY_DN587046_c1_g2	Q8TED9	AF1L1_HUMAN		Actin filament-associated protein 1-like 1	AFP1L1	ECM remodeling	-1.13278	0.00015905	0.0284717	3.538	4.151	6.094	2.571	3.875	2.468	2.471
TRINITY_DN578511_c4_g2	P17275	JUNB_HUMAN		Transcription factor jun-B	JUNB	adipocyte differentiation	-1.14451	0.00012972	0.0249128	8.228	5.146	5.281	3.219	2.545	3.263	2.027
TRINITY_DN560441_c5_g1	P15379	CD44_MOUSE		CD44 antigen precursor	CD44	insulin resistance,proinflammatory macrophages, ECM remodeling https://www.google.com/url?sa=t&rct=j&q=&esrc=s&source=web&cd=1&cad=rja&uact=8&ved=0ahUKEwihq4ypha_bAhWruFkKHYD-BCUQFggnMAA&url=https%3A%2F%2Fwww.ncbi.nlm.nih.gov%2Fpubmed%2F25952479&usg=AOvVaw09luEUgCtaPeeuQw84F2Yg, https://www.google.com/url?sa=t&rct=j&q=&esrc=s&source=web&cd=3&cad=rja&uact=8&ved=0ahUKEwihq4ypha_bAhWruFkKHYD-BCUQFgg…	-1.22604	0.000218335	0.0356699	6.644	4.38	4.427	1.748	2.746	2.447	2.857
TRINITY_DN584343_c12_g1	Q6AYZ1	TBA1C_RAT		Tubulin alpha-1C chain	TUBA1C	cell division, cytoskeletal structure	-1.22959	8.33e-05	0.0182083	59.762	68.652	44.101	38.597	21.202	21.781	20.354
TRINITY_DN588284_c1_g1	Q8TE73	DYH5_HUMAN		Dynein heavy chain 5, axonemal	DNAH5	structural defects in adipose	-1.26911	0.000262045	0.0404133	10.309	4.449	4.612	5.512	3.224	2.223	1.681
TRINITY_DN568158_c5_g4	P81282	CSPG2_BOVIN		Versican core protein precursor	VCAN	cell adhesion/proliferation	-1.48023	0.000354203	0.0485281	10.256	5.704	5.127	2.386	3.607	1.642	2.333
TRINITY_DN589081_c6_g1	Q9NR99	MXRA5_HUMAN		Matrix-remodeling-associated protein 5 precursor	MXRA5	ECM remodeling	-1.59496	2.83e-05	0.00867218	3.348	2.568	9.471	2.571	2.258	1.795	1.414
TRINITY_DN571988_c9_g4			XP_006751712.1	PREDICTED: versican core protein-like [Leptonychotes weddellii]	VCAN	cell motility, angiogenesis	-1.6199	0.000132117	0.0250827	7.035	3.205	2.604	1.995	0.976	2.111	1.641
TRINITY_DN571608_c1_g2	Q9NR99	MXRA5_HUMAN		Matrix-remodeling-associated protein 5 precursor	MXRA5	ECM remodeling	-1.62272	2.54e-06	0.00128005	10.752	6.361	11.715	3.908	1.493	1.835	2.639
TRINITY_DN580742_c3_g8			XM_021704888.1	PREDICTED: Neomonachus schauinslandi tubulin alpha-1A chain (LOC110593609), mRNA	TBA1A	cytoskeletal	-1.65778	0.000245176	0.0388527	67.367	115.933	60.13	42.094	34.299	15.734	15.708
TRINITY_DN581207_c0_g1	O15072	ATS3_HUMAN		A disintegrin and metalloproteinase with thrombospondin motifs 3	ADAMTS3	adipocyte cellular matrix	-1.68556	5.47e-05	0.0136302	7.256	7.027	15.627	2.427	5.731	1.835	4.27
TRINITY_DN558423_c1_g3	Q4ZHG4	FNDC1_HUMAN		Fibronectin type III domain-containing protein 1 precursor	FNDC1	ECM remodeling	-1.71329	0.000284797	0.0427928	1.933	2.299	0.762	0.411	2.344	0.765	0.445
TRINITY_DN550958_c13_g2	F1MCA7	LRRC7_BOVIN		Leucine-rich repeat-containing protein 7	LRRC7	signal transduction, protein binding	-1.72062	0.000250991	0.0395596	4.669	2.279	1.513	0.915	1.827	0.632	1.137
TRINITY_DN576776_c0_g1	P17301	ITA2_HUMAN		Integrin alpha-2 precursor	ITGA2	cell adhesion	-1.8082	1.21e-05	0.00420548	10.51	3.444	8.184	2.335	1.005	4.058	5.654
TRINITY_DN577337_c5_g13	P02751	FINC_HUMAN		Fibronectin precursor	FN1	ECM remodeling	-1.91181	0.000313008	0.0453101	4.035	1.851	1.668	0.679	1.043	0.571	0.366
TRINITY_DN578403_c10_g1	Q3MHP5	DRG1_BOVIN		Developmentally-regulated GTP-binding protein 1	DRG1	transcription factor binding	-1.94833	0.000200655	0.0337003	16.023	10.471	8.441	3.846	12.505	2.59	2.145
TRINITY_DN563791_c9_g1			XP_012917963.1	PREDICTED: TANK-binding kinase 1-binding protein 1 [Mustela putorius furo]	TBKBP1	immune response	-1.96682	4.38e-06	0.00192628	32.838	20.565	5.662	4.042	7.29	3.039	4.28
TRINITY_DN546278_c12_g1	Q5I3B2	IOD2_BOVIN		Type II iodothyronine deiodinase	DIO2	adaptive thermogenesis in b.a.t., also local production of t3	-2.00455	2.73e-05	0.00838571	4.5	1.374	2.944	0.381	0.239	0.877	0.484
TRINITY_DN584875_c4_g4	Q9HC56	PCDH9_HUMAN		Protocadherin-9 precursor	PCDH9	cell adhesion	-2.16376	3.4e-07	0.000250373	1.954	1.871	2.965	0.648	0.488	0.908	0.346
TRINITY_DN552034_c9_g1	P07589	FINC_BOVIN		Fibronectin precursor	FN1	ECM remodeling	-2.27886	1.39e-09	3.26e-06	10.108	4.808	3.14	1.923	4.267	2.396	0.9
TRINITY_DN563794_c2_g1			XP_020935075.1	6-phosphofructo-2-kinase/fructose-2,6-bisphosphatase 1 isoform X1 [Sus scrofa]	PFKFB1	activate glycoloysis and inhibit GNG	-2.37877	2.85e-06	0.0013675	7.066	2.439	1.956	0.37	1.502	0.581	1.493
TRINITY_DN554547_c6_g1	P54149	MSRA_BOVIN		Mitochondrial peptide methionine sulfoxid reductase precursor	MSRA	obesity	-2.50098	2.55e-05	0.00802983	0.834	3.852	1.029	0.987	0.718	0.071	0.257
TRINITY_DN590656_c7_g2	Q96MW7	TIGD1_HUMAN		Tigger transposable element-derived protein 1	TIGD1	DNA binding	-2.52546	6.97e-06	0.00274422	23.174	12.761	4.818	2.684	2.928	3.161	1.335
TRINITY_DN570316_c2_g6			XP_008699964.1	PREDICTED: SAM domain-containing protein SAMSN-1 isoform X2 [Ursus maritimus]	SAMSN1	RNA binding, negatve regulation of immune response, down-regulate cell proliferation	-2.85743	0.000335583	0.0471654	3.549	0.129	0.957	0.35	0.287	0.133	0.079
