# Supplementary material for: Blubber transcriptome responses to repeated ACTH administration in a marine mammal
Source: Sci Rep. 2019 Feb 25;9:2718. doi: 10.1038/s41598-019-39089-2 (PMC6390094; doi:10.1038/s41598-019-39089-2)
Supplement: Supplementary file 4 — Dataset 4 [file 41598_2019_39089_MOESM4_ESM.xlsx]

## Sheet: Sheet1
Transcript ID	UniProt ID	UniProt Accession	NCBI Seq ID	Gene name	Gene Symbol	General function	log2FoldChange (A/B)	pvalue	padj	seal4_day1_preACTH	seal6_day1_preACTH	seal7_day1_preACTH	seal4_day4_preACTH	seal6_day4_preACTH	seal7_day4_preACTH
TRINITY_DN560952_c14_g1			XP_020935075.1	6-phosphofructo-2-kinase/fructose-2,6-bisphosphatase 1 isoform X1 [Sus scrofa]	PFKFB1	glycolysis and gluconeogenesis, response to GCs	5.26797	1.14e-05	0.0383871	0	0	0.093	1.342	1.136	0.937
TRINITY_DN566526_c4_g1			XM_008712174.1	PREDICTED: Ursus maritimus THAP domain containing 8 (THAP8), transcript variant X2, mRNA	THAP8	transcription factor	3.00707	1.87e-10	1.09e-05	0.972	1.364	0.721	7.732	8.678	3.232
TRINITY_DN590504_c4_g4	Q9BEA2	ACSM1_BOVIN		Acyl-coenzyme A synthetase ACSM1, mitochondrial precursor	ACSM1	fatty acid activation and metabolism	2.8976	2.14e-06	0.0120659	0.929	0.189	0.247	6.063	6.207	2.192
TRINITY_DN560507_c9_g1	P54868	HMCS2_HUMAN		Hydroxymethylglutaryl-CoA synthase, mitochondrial precursor	HMGCS2	ketogenesis	2.68773	4.89e-10	1.71e-05	1.69	1.772	2.944	17.77	16.658	4.528
TRINITY_DN592323_c1_g1	Q0VC16	TGO1_BOVIN		Transport and Golgi organization protein 1 homolog precursor	MIA3	vesicular transport, collagen secretion	2.40808	1.26e-06	0.0078803	1.31	1.364	1.102	5.009	8.956	1.966
TRINITY_DN578525_c2_g2	Q8MIS5	209L2_MACMU		CD209 antigen-like protein 2	CD209L2	immune response	2.1251	7.83e-07	0.00594666	3.898	1.861	6.681	11.34	16.707	23.805
TRINITY_DN568360_c2_g1	P12532	KCRU_HUMAN		Creatine kinase U-type, mitochondrial precursor	CKMT1A	phosphocreatine synthesis	1.91227	1.19e-05	0.0391039	0.782	1.981	3.016	6.261	4.503	6.628
TRINITY_DN569870_c2_g2			XM_021700997.1	PREDICTED: Neomonachus schauinslandi glutathione peroxidase 3 (GPX3), mRNA	GPX3	antioxidant response	1.87727	1.36e-06	0.00817921	1.436	3.554	4.015	11.171	9.076	12.165
TRINITY_DN591927_c4_g2			XM_006736873.1	PREDICTED: Leptonychotes weddellii cysteine dioxygenase type 1 (CDO1), transcript variant X1, mRNA	CDO1	adipogenesis, taurine biosynthesis, cysteine degradation	1.43341	1.03e-06	0.00692711	17.576	14.503	10.994	25.453	43.049	28.055
TRINITY_DN571555_c4_g2	P23764	GPX3_RAT		Glutathione peroxidase 3 precursor	GPX3	antioxidant response	1.42249	6.67e-08	0.000810801	9.432	8.212	9.265	21.109	24.698	22.848
TRINITY_DN572974_c28_g1			XM_021692420.1	PREDICTED: Neomonachus schauinslandi adiponectin, C1Q and collagen domain containing (ADIPOQ), mRNA	ADIPOQ	fatty acid oxidation, insulin sensitivity	1.33818	1.7e-05	0.0472656	109.405	138.458	285.824	462.53	413.054	509.379
TRINITY_DN566880_c2_g2	A7YWP4	HUTH_BOVIN		Histidine ammonia-lyase	HAL	amino acid degradation, histidine catabolism into glutamate	1.2041	1.11e-07	0.00109101	5.619	6.998	9.697	18.933	18.441	18.978
TRINITY_DN592891_c7_g1	P79382	MGST1_PIG		Microsomal glutathione S-transferase 1	MGST1	antioxidant response	1.13255	1.06e-05	0.0376741	76.472	119.725	121.927	246.595	226.602	248.36
TRINITY_DN575636_c4_g1	Q8BID6	ZBT46_MOUSE		Zinc finger and BTB domain-containing protein 46	ZBTB46	transcriptional repressor, immune cell development	-1.29379	1.88e-05	0.0497584	10.879	7.207	5.703	3.747	3.846	3.067
TRINITY_DN576776_c0_g1	P17301	ITA2_HUMAN		Integrin alpha-2 precursor	ITGA2	ECM organization, cell-matrix adhesion	-2.0153	1.73e-05	0.0472656	10.51	3.444	8.184	0.596	1.285	1.42
TRINITY_DN545745_c4_g5	Q06828	FMOD_HUMAN		Fibromodulin precursor	FMOD	collagen fibril formation	-2.06166	6.96e-08	0.000810801	5.587	3.444	3.15	0.885	1.425	1.369
TRINITY_DN569929_c3_g6	-	-	XM_008686057.1	DNA-directed RNA polymerase II subunit RPB4	POLR2D	gene transcription	-2.10583	3.01e-10	1.32e-05	479.025	764.776	222.318	105.557	118.476	110.358
TRINITY_DN572581_c0_g6	P10778	HBA_ODORO		Hemoglobin subunit alpha	HBA	oxygen transport	-2.24225	2.77e-08	0.000440214	50.319	125.12	32.808	20.603	10.839	13.678
TRINITY_DN584875_c4_g4	Q9HC56	PCDH9_HUMAN		Protocadherin-9 precursor	PCDH9	cell adhesion	-2.63289	2.4e-08	0.000424906	1.954	1.871	2.965	0.109	0.767	0.679
TRINITY_DN557487_c5_g1	Q4R6X9	DRC3_MACFA		Dynein regulatory complex subunit 3	DRC3	cell motility	-4.06369	5.95e-06	0.0253549	6.623	1.493	1.266	0	0.319	0.031
TRINITY_DN666937_c0_g1	O75376	NCOR1_HUMAN		Nuclear receptor corepressor 1	NCOR1	inhibitor of adipogenesis, inhibitor of PPARa and GR	-5.68025	5.29e-08	0.000769796	1.912	2.429	2.028	0.149	0	0
