# Supplementary material for: Blubber transcriptome responses to repeated ACTH administration in a marine mammal
Source: Sci Rep. 2019 Feb 25;9:2718. doi: 10.1038/s41598-019-39089-2 (PMC6390094; doi:10.1038/s41598-019-39089-2)
Supplement: Supplementary file 5 — Dataset 5 [file 41598_2019_39089_MOESM5_ESM.xlsx]

## Sheet: Sheet1
Transcript ID	UniProt ID	UniProt Accession	NCBI Seq ID	Gene name	Gene Symbol	General function	log2FoldChange	pvalue	padj	seal2_day1_4h-postACTH	seal4_day1_4h-postACTH	seal6_day1_4h-postACTH	seal7_day1_4h-postACTH	seal2_day4_4h-postACTH	seal4_day4_4h-postACTH	seal6_day4_4h-postACTH	seal7_day4_4h-postACTH
TRINITY_DN551341_c9_g1	P22771	GLRA2_RAT		Glycine receptor subunit alpha-2	GLRA2	glycine receptor	1.9387	7.12e-07	0.00232741	0.676	1.45	1.16	0.81	5.584	3.329	2.498	2.185
TRINITY_DN570625_c1_g4	Q8TE57	ATS16_HUMAN		A disintegrin and metalloproteinase with thrombospondin motifs 16	ADAMTS16	blood pressure regulation	1.80792	4e-08	0.000304977	1.521	3.363	1.991	1.167	5.728	12.189	6.852	5.674
TRINITY_DN590084_c1_g1	Q8TE57	ATS16_HUMAN		A disintegrin and metalloproteinase with thrombospondin motifs 16	ADAMTS16	blood pressure regulation	1.52671	1.72e-06	0.00462685	1.66	4.412	2.731	3.571	8.659	10.553	10.166	8.086
TRINITY_DN561885_c4_g2	Q9BZ76	CNTP3_HUMAN		Contactin-associated protein-like 3	CNTNAP3	cell adhesion, brown adipose tissue marker	1.52112	1.07e-05	0.0202988	3.38	3.991	4.64	3.989	14.439	12.266	4.283	10.874
TRINITY_DN543886_c0_g5			XP_004757789.1	PREDICTED: long-chain-fatty-acid--CoA ligase 1 isoform X1 [Mustela putorius furo]	ACSL1	fatty acid activation, oxidation, synthesis	1.31361	1.39e-06	0.0041292	10.478	4.207	11.22	3.884	27.511	25.306	19.181	15.985
TRINITY_DN587322_c7_g1	Q8N2W9	PIAS4_HUMAN		E3 SUMO-protein ligase PIAS4	PIAS4	protein sumoylation, activator of HIF, inhibitor of SIRT1 and AMPK	1.23512	2.54e-08	0.000232234	22.756	21.465	32.612	19.169	38.34	53.013	74.867	62.308
TRINITY_DN563982_c2_g1			XP_004412332.1	PREDICTED: A disintegrin and metalloproteinase with thrombospondin motifs 16 [Odobenus rosmarus divergens]	ADAMTS16	blood pressure regulation	1.19141	2.03e-05	0.0298768	0.775	5.204	5.964	5.008	5.029	13.289	9.31	7.8
TRINITY_DN592677_c7_g3			XM_022511147.1	PREDICTED: Enhydra lutris kenyoni perilipin 1 (LOC111152615), mRNA	PLIN1	regulation of lipolysis, lipid droplet expansion, insulin sensitivity	1.18043	2.79e-06	0.00670514	102.644	70.67	138.199	67.228	207.106	259.279	268.702	153.896
TRINITY_DN549777_c0_g1	Q96Q06	PLIN4_HUMAN		Perilipin-4	PLIN4	TAG packaging into lipid droplets	1.09508	1.44e-06	0.0041292	62.094	71.38	80.489	45.211	130.179	92.518	117.878	97.055
TRINITY_DN587150_c2_g2	Q3ZCH5	ZA2G_BOVIN		Zinc-alpha-2-glycoprotein	AZGP1	lipolysis, upregulates adiponectin	1.05905	1.25e-08	0.000185579	7.158	6.572	7.432	4.215	13.318	10.687	12.95	13.869
TRINITY_DN591317_c4_g2	P41216	ACSL1_MOUSE		Long-chain-fatty-acid--CoA ligase 1	ACSL1	fatty acid activation, oxidation, synthesis	1.04098	2.19e-05	0.0313462	98.539	57.587	111.007	90.7	251.37	237.599	164.825	165.412
TRINITY_DN587426_c4_g1	O70302	CIDEA_MOUSE		Cell death activator CIDE-A	CIDEA	lipid droplet expansion, insulin sensitivity, brown fat marker	1.02329	7.43e-08	0.00044832	44.547	51.93	78.508	47.44	139.455	133.227	127.361	123.765
TRINITY_DN572612_c8_g1			XM_021695757.1	PREDICTED: Neomonachus schauinslandi thrombospondin 1 (THBS1), mRNA	THBS1	adipokine, adipogenesis, fatty acid uptake	-1.148	3.72e-05	0.0472718	9.593	11.91	11.117	7.046	4.535	4.104	5.721	6.791
TRINITY_DN591034_c2_g1	O11780	BGH3_PIG		Transforming growth factor-beta-induced protein ig-h3	TGFBI	cell adhesion, adipogenesis	-1.19619	1.99e-06	0.00506401	34.616	29.21	26.864	27.949	20.229	10.629	10.35	13.533
TRINITY_DN589692_c4_g2			XM_002919434.3	PREDICTED: Ailuropoda melanoleuca C1q and tumor necrosis factor related protein 3 (C1QTNF3), transcript variant X3, mRNA	C1QTNF3	inhibitor of gluconeogenesis and inflammation	-2.82255	1.56e-07	0.000790431	1.233	1.574	5.646	6.166	0.514	0.823	1.825	1.493
